# Supplementary material for: The ventrolateral medulla and medullary raphe in sudden unexpected death in epilepsy
Source: Brain. 2018 Mar 28;141(6):1719–33. doi: 10.1093/brain/awy078 (PMC5972615; doi:10.1093/brain/awy078)
Supplement: Supplementary Data [file awy078_suppl_data.zip]

Archive with 7 entries (7 files):
- brain-2017-01997-File010.pdf
- brain-2017-01997-File011.pdf
- brain-2017-01997-File012.pdf
- brain-2017-01997-File013.pdf
- brain-2017-01997-File014.pdf
- brain-2017-01997-File015.pdf
- brain-2017-01997-File016.pdf
